# Supplementary material for: Evolutionary and environmental drivers of dry‐season deciduousness in a legume genus
Source: New Phytol. 2026 Apr 11;250(6):3631–45. doi: 10.1111/nph.71148 (PMC13193478; doi:10.1111/nph.71148)
Supplement: Supplementary file 1 — Dataset S1 Mimosa dataset: leaf habit, primary biome classification and environmental variables for all species of Mimosa used in the analysis. [file NPH-250-3631-s001.xlsx]

## Sheet: Art_Info
New Phytologist Supporting Information
Article title: Evolutionary and environmental drivers of dry-season deciduousness in a legume genus
Authors: Cibele Cássia-Silva, Jeannine Cavender-Bares, Marcelo F. Simon, Leonel Herrera-Alsina, Vinicius Marcilio-Silva, Edeline Gagnon, Rafael Silva Oliveira, Jesús N. Pinto-Ledezma
Article acceptance date: 16 March 2026

## Sheet: Read.me
Names	Sources
Accepted Name: TNRS - WFO and WCVP databases - https://tnrs.biendata.org/
Leaf_phenology dataset: It was based on a specialist's acknowledgment. Specifically, Marcelo Simon's longstanding taxonomic knowledge of the clade. Databases such as									TRY-databe and Plants of the World Online- Royal Botanical Gardens/https://powo.science.kew.org/
Growth Form: Plants of the World Online- Royal Botanical Gardens - https://powo.science.kew.org/
Primary_Biome_WCVP: https://powo.science.kew.org/taxon/urn:lsid:ipni.org:names:507588-1
Primary_Biome_MFS: Simon et al. 2009 - https://doi.org/10.1073/pnas.0903410106. Barneby 1991
Biomes
dry forest	including deserts, seasonally dry scrubland and forest
rainforest	lowland and upland wet forest
savanna	tropical savannas and grasslands
subtropical grassland	subtropical and temperate grasslands
wetland	flooded vegetation
widespread	ocurring in more than 3 biomes

## Sheet: Leaf_habit_Biome_classification
species	Leaf_habit	Growth_Form_WCVP	Primary_Biome_WCVP	Primary_Biome_MFS
Mimosa_acantholoba	deciduous	tree	seasonally dry tropical biome	dry forest
Mimosa_accedens	evergreen	subshrub	seasonally dry tropical biome	savanna
Mimosa_acroconica	evergreen	shrub	seasonally dry tropical biome	savanna
Mimosa_aculeaticarpa	deciduous	shrub	desert or dry shrubland biome	dry forest
Mimosa_acutistipula	deciduous	shrub/tree	seasonally dry tropical biome	dry forest
Mimosa_adamantina	evergreen	subshrub	seasonally dry tropical biome	savanna
Mimosa_adenantheroides	deciduous	indet	seasonally dry tropical biome	dry forest
Mimosa_adenotricha	evergreen	subshrub	seasonally dry tropical biome	savanna
Mimosa_adpressa	evergreen	na	subtropical biome	subtropical grassland
Mimosa_affinis	evergreen	indet	seasonally dry tropical biome	widespread
Mimosa_aguapeia	evergreen	subshrub	seasonally dry tropical biome	savanna
Mimosa_albida	evergreen	scrambling shrub	seasonally dry tropical biome	dry forest
Mimosa_albolanata	evergreen	subshrub	seasonally dry tropical biome	savanna
Mimosa_antioquensis	evergreen	tree_scrambling shrub	wet tropical biome	dry forest
Mimosa_antrorsa	evergreen	shrub	seasonally dry tropical biome	savanna
Mimosa_apodocarpa	evergreen	shrub	seasonally dry tropical biome	savanna
Mimosa_arenosa	deciduous	shrub/tree	seasonally dry tropical biome	dry forest
Mimosa_atlantica	evergreen	subshrub	subtropical biome	rainforest
Mimosa_auriculata	evergreen	indet	seasonally dry tropical biome	savanna
Mimosa_aurivillus	evergreen	subshrub	seasonally dry tropical biome	savanna
Mimosa_bahamensis	deciduous	shrub	seasonally dry tropical biome	dry forest
Mimosa_barretoi	evergreen	shrub	seasonally dry tropical biome	savanna
Mimosa_bifurca	evergreen	shrub	subtropical biome	subtropical grassland
Mimosa_bimucronata	deciduous	shrub/tree	seasonally dry tropical biome	rainforest
Mimosa_bispiculata	evergreen	subshrub	seasonally dry tropical biome	savanna
Mimosa_biuncifera	deciduous	shrub	desert or dry shrubland biome	dry forest
Mimosa_blanchetii	evergreen	shrub	seasonally dry tropical biome	dry forest
Mimosa_boliviana	evergreen	indet	seasonally dry tropical biome	dry forest
Mimosa_borealis	deciduous	indet	temperate biome	dry forest
Mimosa_brachycarpa	evergreen	indet	seasonally dry tropical biome	savanna
Mimosa_brevipetiolata	evergreen	shrub	seasonally dry tropical biome	subtropical grassland
Mimosa_caduca	deciduous	indet	wet tropical biome	dry forest
Mimosa_caesalpiniifolia	deciduous	shrub	seasonally dry tropical biome	dry forest
Mimosa_calcicola	deciduous	indet	seasonally dry tropical biome	dry forest
Mimosa_caliciadenia	evergreen	indet	seasonally dry tropical biome	savanna
Mimosa_callidryas	evergreen	subshrub	seasonally dry tropical biome	rainforest
Mimosa_callithrix	evergreen	shrub	seasonally dry tropical biome	savanna
Mimosa_campicola	evergreen	indet	seasonally dry tropical biome	dry forest
Mimosa_camporum	evergreen	shrub	seasonally dry tropical biome	dry forest
Mimosa_candollei	evergreen	subshrub/climbing shrub	seasonally dry tropical biome	widespread
Mimosa_casta	evergreen	climbing shrub	wet tropical biome	dry forest
Mimosa_ceratonia	evergreen	climbing subshrub	seasonally dry tropical biome	rainforest, dry forest
Mimosa_chartostegia	evergreen	shrub	seasonally dry tropical biome	subtropical grassland
Mimosa_chiliomera	evergreen	indet	seasonally dry tropical biome	savanna
Mimosa_chiquitaniensis	evergreen	indet	seasonally dry tropical biome	dry forest
Mimosa_chochisensis	evergreen	indet	seasonally dry tropical biome	dry forest
Mimosa_chrysastra	evergreen	shrub	seasonally dry tropical biome	savanna
Mimosa_chrysothrix	evergreen	subshrub	seasonally dry tropical biome	savanna
Mimosa_cisparanensis	evergreen	subshrub	seasonally dry tropical biome	savanna
Mimosa_claussenii	evergreen	shrub	seasonally dry tropical biome	savanna
Mimosa_colombiana	evergreen	climbing shrub	wet tropical biome	rainforest
Mimosa_coniflora	evergreen	shrub	seasonally dry tropical biome	rainforest
Mimosa_cordistipula	evergreen	shrub	seasonally dry tropical biome	dry forest
Mimosa_coruscocaesia	evergreen	subshrub/shrub	seasonally dry tropical biome	savanna
Mimosa_corynadenia	evergreen	climbing subshrub/shrub	seasonally dry tropical biome	wetland
Mimosa_craspedisetosa	evergreen	shrub	seasonally dry tropical biome	dry forest
Mimosa_cruenta	evergreen	subshrub	subtropical biome	subtropical grassland
Mimosa_crumenarioides	evergreen	subshrub	seasonally dry tropical biome	savanna
Mimosa_cryptothamnos	evergreen	shrub	seasonally dry tropical biome	savanna
Mimosa_ctenodes	deciduous	indet	seasonally dry tropical biome	dry forest
Mimosa_cuiabensis	evergreen	indet	seasonally dry tropical biome	savanna
Mimosa_cyclophylla	evergreen	subshrub	seasonally dry tropical biome	savanna
Mimosa_daleoides	evergreen	shrub	seasonally dry tropical biome	subtropical grassland
Mimosa_dalyi	evergreen	shrub	seasonally dry tropical biome	dry forest
Mimosa_debilis	evergreen	subshrub	seasonally dry tropical biome	widespread
Mimosa_decorticans	evergreen	shrub	seasonally dry tropical biome	savanna
Mimosa_detinens	deciduous	tree	seasonally dry tropical biome	dry forest
Mimosa_foliolosa	evergreen	shrub	seasonally dry tropical biome	savanna
Mimosa_furfuracea	evergreen	shrub	seasonally dry tropical biome	subtropical grassland
Mimosa_gatesiae	evergreen	indet	seasonally dry tropical biome	savanna
Mimosa_gemmulata	evergreen	shrub	wet tropical biome	savanna, dry forest
Mimosa_glutinosa	deciduous	shrub	seasonally dry tropical biome	dry forest
Mimosa_goldmanii	deciduous	tree	seasonally dry tropical biome	dry forest
Mimosa_gracilis	evergreen	indet	seasonally dry tropical biome	savanna
Mimosa_grahamii	deciduous	subshrub	desert or dry shrubland biome	dry forest
Mimosa_guaranitica	evergreen	subshrub	seasonally dry tropical biome	widespread
Mimosa_guilandinae	evergreen	climbing shrub	wet tropical biome	rainforest
Mimosa_gymnas	evergreen	subshrub	seasonally dry tropical biome	rainforest
Mimosa_hafomantsina	deciduous	tree	seasonally dry tropical biome	dry forest
Mimosa_hapaloclada	evergreen	shrub	seasonally dry tropical biome	savanna
Mimosa_hatschbachii	evergreen	shrub	seasonally dry tropical biome	subtropical grassland
Mimosa_hebecarpa	evergreen	shrub	seasonally dry tropical biome	savanna
Mimosa_heringeri	evergreen	shrub/tree	seasonally dry tropical biome	savanna
Mimosa_hexandra	deciduous	shrub/tree	wet tropical biome	dry forest
Mimosa_hirsutissima	evergreen	subshrub	wet tropical biome	savanna
Mimosa_hondurana	evergreen	liana	seasonally dry tropical biome	rainforest
Mimosa_honesta	evergreen	subshrub	seasonally dry tropical biome	dry forest
Mimosa_humivagans	evergreen	subshrub	seasonally dry tropical biome	savanna
Mimosa_hypoglauca	evergreen	subshrub/shrub	seasonally dry tropical biome	savanna
Mimosa_incana	evergreen	shrub	seasonally dry tropical biome	subtropical grassland
Mimosa_insignis	evergreen	shrub	seasonally dry tropical biome	dry forest
Mimosa_interrupta	evergreen	shrub/tree	seasonally dry tropical biome	savanna
Mimosa_invisa	deciduous	shrub	seasonally dry tropical biome	widespread
Mimosa_involucrata	evergreen	shrub	subtropical biome	rainforest
Mimosa_irrigua	evergreen	shrub	wet tropical biome	dry forest
Mimosa_jacobita	evergreen	indet	seasonally dry tropical biome	savanna
Mimosa_josephina	evergreen	indet	seasonally dry tropical biome	savanna
Mimosa_kalunga	evergreen	subshrub	seasonally dry tropical biome	savanna
Mimosa_kuhnisteroides	evergreen	subshrub	subtropical biome	subtropical grassland
Mimosa_lacerata	deciduous	shrub/tree	seasonally dry tropical biome	dry forest
Mimosa_lactiflua	deciduous	tree	seasonally dry tropical biome	dry forest
Mimosa_laniceps	evergreen	shrub	seasonally dry tropical biome	savanna
Mimosa_lanuginosa	evergreen	subshrub	seasonally dry tropical biome	savanna
Mimosa_laticifera	evergreen	shrub/tree	seasonally dry tropical biome	savanna
Mimosa_leiocephala	evergreen	shrub	seasonally dry tropical biome	savanna
Mimosa_lepidophora	evergreen	shrub/tree	seasonally dry tropical biome	dry forest
Mimosa_lepidorepens	evergreen	shrub	seasonally dry tropical biome	subtropical grassland
Mimosa_lepidota	evergreen	tree	seasonally dry tropical biome	dry forest
Mimosa_leprosa	evergreen	shrub	seasonally dry tropical biome	savanna
Mimosa_leucaenoides	deciduous	tree	seasonally dry tropical biome	dry forest
Mimosa_lithoreas	evergreen	subshrub	seasonally dry tropical biome	savanna
Mimosa_longepedunculata	evergreen	shrub/tree	seasonally dry tropical biome	savanna
Mimosa_luisana	deciduous	indet	seasonally dry tropical biome	dry forest
Mimosa_macedoana	evergreen	shrub	seasonally dry tropical biome	savanna
Mimosa_maguirei	evergreen	shrub	seasonally dry tropical biome	savanna
Mimosa_manidea	evergreen	shrub/tree	seasonally dry tropical biome	savanna
Mimosa_melanocarpa	evergreen	subshrub	seasonally dry tropical biome	savanna
Mimosa_mensicola	evergreen	shrub	seasonally dry tropical biome	savanna
Mimosa_micropteris	evergreen	shrub	seasonally dry tropical biome	subtropical grassland
Mimosa_minarum	evergreen	subshrub	seasonally dry tropical biome	dry forest, savanna
Mimosa_minutifolia	evergreen	indet	seasonally dry tropical biome	savanna
Mimosa_mollis	deciduous	tree	desert or dry shrubland biome	dry forest
Mimosa_monancistra	deciduous	indet	desert or dry shrubland biome	dry forest
Mimosa_morroensis	evergreen	subshrub	seasonally dry tropical biome	savanna
Mimosa_myriadenia	evergreen	scrambling_shrub	wet tropical biome	rainforest
Mimosa_myriocephala	deciduous	scrambling_shrub	seasonally dry tropical biome	dry forest
Mimosa_myrioglandulosa	evergreen	shrub	seasonally dry tropical biome	savanna
Mimosa_myriophylla	evergreen	shrub	seasonally dry tropical biome	rainforest
Mimosa_neptunioides	evergreen	subshrub	wet tropical biome	savanna, wetland
Mimosa_nitens	evergreen	subshrub/shrub	seasonally dry tropical biome	savanna
Mimosa_nuttallii	deciduous	subshrub	temperate biome	dry forest
Mimosa_oblonga	evergreen	subshrub/shrub	seasonally dry tropical biome	rainforest
Mimosa_occidentalis	evergreen	indet	seasonally dry tropical biome	rainforest
Mimosa_oedoclada	evergreen	shrub	seasonally dry tropical biome	savanna
Mimosa_oligosperma	evergreen	shrub	seasonally dry tropical biome	savanna
Mimosa_onilahensis	deciduous	shrub	seasonally dry tropical biome	dry forest
Mimosa_ophthalmocentra	deciduous	tree	seasonally dry tropical biome	dry forest
Mimosa_orbignyana	evergreen	indet	seasonally dry tropical biome	savanna
Mimosa_orthacantha	evergreen	shrub	seasonally dry tropical biome	rainforest
Mimosa_orthocarpa	evergreen	subshrub	seasonally dry tropical biome	subtropical grassland
Mimosa_pachycarpoides	evergreen	shrub	seasonally dry tropical biome	savanna
Mimosa_palmeri	deciduous	tree	desert or dry shrubland biome	dry forest
Mimosa_papposa	evergreen	subshrub	seasonally dry tropical biome	savanna
Mimosa_parviceps	evergreen	shrub	seasonally dry tropical biome	savanna
Mimosa_parvipinna	evergreen	shrub	seasonally dry tropical biome	subtropical grassland
Mimosa_paucifolia	evergreen	indet	seasonally dry tropical biome	savanna
Mimosa_pectinatipinna	deciduous	indet	seasonally dry tropical biome	dry forest
Mimosa_pedersenii	evergreen	subshrub	seasonally dry tropical biome	rainforest
Mimosa_pigra	evergreen	shrub	seasonally dry tropical biome	wetland
Mimosa_pilulifera	evergreen	shrub	subtropical biome	rainforest
Mimosa_piresii	evergreen	subshrub/shrub	wet tropical biome	rainforest
Mimosa_pithecolobioides	evergreen	shrub	seasonally dry tropical biome	savanna
Mimosa_platycarpa	deciduous	shrub	seasonally dry tropical biome	dry forest
Mimosa_poculata	evergreen	indet	seasonally dry tropical biome	savanna
Mimosa_polyantha	deciduous	shrub/tree	seasonally dry tropical biome	dry forest
Mimosa_polycarpa	evergreen	subshrub/shrub	seasonally dry tropical biome	dry forest
Mimosa_polycephala	evergreen	subshrub/shrub	seasonally dry tropical biome	savanna
Mimosa_polydactyla	evergreen	scrambling_shrub	wet tropical biome	rainforest
Mimosa_polydidyma	evergreen	indet	seasonally dry tropical biome	savanna
Mimosa_procurrens	evergreen	indet	seasonally dry tropical biome	savanna
Mimosa_prorepens	evergreen	subshrub	seasonally dry tropical biome	savanna
Mimosa_pseudoradula	evergreen	subshrub	seasonally dry tropical biome	savanna
Mimosa_pseudosepiaria	evergreen	shrub	seasonally dry tropical biome	dry forest
Mimosa_pudica	evergreen	subshrub	wet tropical biome	widespread
Mimosa_pyrenea	evergreen	subshrub	seasonally dry tropical biome	savanna
Mimosa_quadrivalvis	evergreen	climbing shrub	wet tropical biome	wetland
Mimosa_quitensis	evergreen	shrub	wet tropical biome	dry forest
Mimosa_radula	evergreen	subshrub	seasonally dry tropical biome	savanna
Mimosa_ramboi	evergreen	shrub	subtropical biome	subtropical grassland
Mimosa_ramulosa	evergreen	shrub	subtropical biome	subtropical grassland
Mimosa_rastrera	evergreen	indet	seasonally dry tropical biome	savanna
Mimosa_regina	evergreen	tree	seasonally dry tropical biome	savanna
Mimosa_revoluta	evergreen	tree	seasonally dry tropical biome	dry forest
Mimosa_rheiptera	evergreen	tree	seasonally dry tropical biome	savanna
Mimosa_rhodostegia	evergreen	shrub	seasonally dry tropical biome	savanna
Mimosa_riedelii	evergreen	subshrub	seasonally dry tropical biome	savanna
Mimosa_robusta	evergreen	indet	seasonally dry tropical biome	rainforest, wetland
Mimosa_rufescens	evergreen	indet	wet tropical biome	rainforest
Mimosa_rufipila	evergreen	subshrub	seasonally dry tropical biome	savanna
Mimosa_rupertiana	evergreen	subshrub	temperate biome	dry forest
Mimosa_rusbyana	evergreen	indet	seasonally dry tropical biome	dry forest
Mimosa_sanguinolenta	evergreen	subshrub/shrub	seasonally dry tropical biome	subtropical grassland
Mimosa_scabrella	deciduous	indet	seasonally dry tropical biome	rainforest
Mimosa_schleidenii	evergreen	subshrub	subtropical biome	subtropical grassland
Mimosa_schomburgkii	evergreen	tree	seasonally dry tropical biome	rainforest, wetland
Mimosa_sensitiva	evergreen	scrambling_shrub	seasonally dry tropical biome	widespread
Mimosa_sericantha	evergreen	shrub	seasonally dry tropical biome	savanna
Mimosa_setosa	evergreen	shrub	seasonally dry tropical biome	savanna
Mimosa_setosissima	evergreen	shrub	seasonally dry tropical biome	savanna
Mimosa_setuligera	evergreen	subshrub	seasonally dry tropical biome	dry forest
Mimosa_similis	deciduous	indet	seasonally dry tropical biome	dry forest
Mimosa_skinneri	evergreen	indet	wet tropical biome	rainforest, savanna
Mimosa_somnambulans	evergreen	shrub	seasonally dry tropical biome	savanna
Mimosa_somnians	evergreen	subshrub/shrub	wet tropical biome	savanna
Mimosa_speciosissima	evergreen	subshrub	seasonally dry tropical biome	savanna
Mimosa_spixiana	evergreen	shrub	seasonally dry tropical biome	savanna
Mimosa_splendida	evergreen	shrub	seasonally dry tropical biome	savanna
Mimosa_strigillosa	evergreen	subshrub	subtropical biome	subtropical grassland
Mimosa_strobiliflora	evergreen	shrub	seasonally dry tropical biome	rainforest
Mimosa_stylosa	evergreen	shrub	seasonally dry tropical biome	savanna
Mimosa_suberosa	evergreen	indet	seasonally dry tropical biome	savanna
Mimosa_taimbensis	evergreen	shrub	seasonally dry tropical biome	subtropical grassland
Mimosa_tenuiflora	deciduous	scrambling shrub/tree	wet tropical biome	dry forest
Mimosa_tequilana	evergreen	indet	subtropical biome	dry forest
Mimosa_texana	deciduous	subshrub/shrub	desert or dry shrubland biome	dry forest
Mimosa_tocantina	evergreen	subshrub	seasonally dry tropical biome	savanna
Mimosa_trianae	evergreen	tree	wet tropical biome	rainforest
Mimosa_ulbrichiana	evergreen	subshrub	seasonally dry tropical biome	dry forest
Mimosa_ulei	evergreen	subshrub	seasonally dry tropical biome	savanna
Mimosa_uliginosa	evergreen	shrub	seasonally dry tropical biome	subtropical grassland
Mimosa_unipinnata	deciduous	indet	desert or dry shrubland biome	dry forest
Mimosa_uraguensis	evergreen	shrub	subtropical biome	rainforest
Mimosa_ursina	evergreen	indet	seasonally dry tropical biome	dry forest
Mimosa_urticaria	evergreen	shrub	seasonally dry tropical biome	subtropical grassland
Mimosa_velloziana	evergreen	subshrub/shrub	wet tropical biome	widespread
Mimosa_verecunda	evergreen	subshrub/shrub	seasonally dry tropical biome	savanna
Mimosa_verrucosa	evergreen	shrub	seasonally dry tropical biome	dry forest
Mimosa_vestita	evergreen	subshrub	seasonally dry tropical biome	savanna
Mimosa_viperina	evergreen	subshrub	seasonally dry tropical biome	savanna
Mimosa_virgula	evergreen	subshrub	seasonally dry tropical biome	savanna
Mimosa_watsonii	evergreen	liana	wet tropical biome	rainforest
Mimosa_weberbaueri	evergreen	indet	seasonally dry tropical biome	dry forest
Mimosa_weddelliana	evergreen	shrub	seasonally dry tropical biome	wetland
Mimosa_xanthocentra	evergreen	subshrub	seasonally dry tropical biome	widespread
Mimosa_xiquexiquensis	evergreen	subshrub	seasonally dry tropical biome	dry forest
Mimosa_zygophylla	evergreen	indet	desert or dry shrubland biome	dry forest

## Sheet: Environmental_variables
species	VPD	CHELSA_Precip_Sum_GrowingSeason	Aridity_Index	Sand_soil_content	Clay_Soil_Content	Leaf_phenology
Mimosa_acantholoba	12458.4	10887.8	5243.24	509.424	233.461	deciduous
Mimosa_accedens	11706.9	15054.4	9840.82	348.838	390.402	evergreen
Mimosa_acroconica	9978.54	12742.2	7653.88	377.858	363.021	evergreen
Mimosa_aculeaticarpa	10076.1	5907.84	2751.71	467.035	243.333	deciduous
Mimosa_acutistipula	14179.8	10067.7	6269.8	526.135	240.798	deciduous
Mimosa_adamantina	9012.62	14157.9	10271.6	509.686	308.139	evergreen
Mimosa_adenantheroides	8689.72	12689.5	6291.44	457.66	270.659	deciduous
Mimosa_adenotricha	9923.35	13293.6	9276.16	434.261	359.163	evergreen
Mimosa_adpressa	9554.95	13967.2	8255.59	358.137	278.279	evergreen
Mimosa_affinis	12423.3	12437.5	6308.67	441.123	304.428	evergreen
Mimosa_aguapeia	10811.1	17978	9712.9	563.978	214.659	evergreen
Mimosa_albida	9299.34	16859.7	8799.65	408.511	299.76	evergreen
Mimosa_albolanata	10990.2	15612.7	9816.77	361.719	392.237	evergreen
Mimosa_antioquensis	11697.9	22485	10176.5	480.632	250.817	evergreen
Mimosa_antrorsa	11741.1	12819.8	7977.51	437.349	316.562	evergreen
Mimosa_apodocarpa	13267.6	15042.1	9430.61	558.637	244.095	evergreen
Mimosa_arenosa	13233.8	8883.99	5266.22	524.118	248.165	deciduous
Mimosa_atlantica	8281.33	23474.3	16082.6	276.953	418.31	evergreen
Mimosa_auriculata	12036.2	12924.6	5939.33	558.262	264.561	evergreen
Mimosa_aurivillus	8254.71	16155.4	10638.9	457.779	324.822	evergreen
Mimosa_bahamensis	13405	12487.8	6442.36	360.678	407.631	deciduous
Mimosa_barretoi	8728.25	17686.5	11331.5	432.114	294.243	evergreen
Mimosa_bifurca	9689.63	16788.6	9743.78	403.399	300.303	evergreen
Mimosa_bimucronata	9904.02	16285.1	10716.9	380.091	345.735	deciduous
Mimosa_bispiculata	12167	12443.7	7594.87	411.453	335.804	evergreen
Mimosa_biuncifera	10525.7	5038.45	2361.79	479.141	234.548	deciduous
Mimosa_blanchetii	10253.9	7052.29	4495.4	543.534	274.79	evergreen
Mimosa_boliviana	5678.29	18407.8	7865	383.303	295.035	evergreen
Mimosa_borealis	10130.7	7206.24	3425.18	337.622	292.982	deciduous
Mimosa_brachycarpa	13696.8	16332.8	10006.5	515.999	254.916	evergreen
Mimosa_brevipetiolata	10323.8	16503.5	8978.69	390.782	295.184	evergreen
Mimosa_caduca	7730.52	12077.2	6906.22	382.576	292.607	deciduous
Mimosa_caesalpiniifolia	12872.8	12907	8098.56	515.645	261.02	deciduous
Mimosa_calcicola	9145.58	6547.82	3427	493.358	261.004	deciduous
Mimosa_caliciadenia	9833.71	15088.4	10163.8	453.262	324.273	evergreen
Mimosa_callidryas	7188	16211.1	12491.6	300.039	412.727	evergreen
Mimosa_callithrix	11465.5	18511.5	9955.43	546.902	235.808	evergreen
Mimosa_campicola	10705.8	7620.55	4570.76	556.791	264.884	evergreen
Mimosa_camporum	13061.2	17754.8	9893.25	443.858	277.772	evergreen
Mimosa_candollei	12935.9	12576.4	7174.2	503.842	260.956	evergreen
Mimosa_casta	11103.6	24597.1	13937.2	356.224	310.992	evergreen
Mimosa_ceratonia	10610.7	16526	9315.87	366.401	355.479	evergreen
Mimosa_chartostegia	7137.32	18335.7	13596.3	280.14	432.878	evergreen
Mimosa_chiliomera	10374.4	13136.4	7592.02	363.44	352.066	evergreen
Mimosa_chiquitaniensis	10963.5	15710.5	6156.92	575.878	276.045	evergreen
Mimosa_chochisensis	11844.8	12608.8	6651.05	553.637	250.497	evergreen
Mimosa_chrysastra	8164.14	17473.6	11908.5	422.295	328.09	evergreen
Mimosa_chrysothrix	10014.7	18101.3	11503.9	384.571	357.311	evergreen
Mimosa_cisparanensis	12374.8	17839.8	10689.8	532.276	242.807	evergreen
Mimosa_claussenii	11765.2	16183.1	9779.26	359.079	377.723	evergreen
Mimosa_colombiana	10498.5	32410.5	17440	387.551	296.214	evergreen
Mimosa_coniflora	5828.21	23269.5	15675.1	234.84	457.752	evergreen
Mimosa_cordistipula	10541	7488.28	4944.44	532.266	279.304	evergreen
Mimosa_coruscocaesia	13320.3	11931.1	7742.61	455.187	289.169	evergreen
Mimosa_corynadenia	9862	27063.5	8910.08	395.064	279.953	evergreen
Mimosa_craspedisetosa	13067	10484.6	5234.77	501.093	276.587	evergreen
Mimosa_cruenta	8741.54	16460.3	10248.8	365.279	311.3	evergreen
Mimosa_crumenarioides	8547.07	10396.4	6589.94	506.992	290.565	evergreen
Mimosa_cryptothamnos	11365.5	17921.7	10068	344.895	400.481	evergreen
Mimosa_ctenodes	6207.5	8978	5618.84	463.406	256.397	deciduous
Mimosa_cuiabensis	11933.4	17614.4	10143.4	497.523	273.572	evergreen
Mimosa_cyclophylla	11280.8	19243.8	10438.5	369.042	361.566	evergreen
Mimosa_daleoides	8423.02	16830.1	10459.5	399.616	344.538	evergreen
Mimosa_dalyi	12220.8	12812.3	5783.8	533.593	273.636	evergreen
Mimosa_debilis	11173.9	15872.7	9042.84	460.54	287.768	evergreen
Mimosa_decorticans	11016	17245.3	10241.3	389.083	363.244	evergreen
Mimosa_detinens	11933.6	8677.9	3672.07	355.564	267.246	deciduous
Mimosa_foliolosa	11311.9	15086.9	9378.22	394.724	350.197	evergreen
Mimosa_furfuracea	8046.93	16959.3	11665.3	416.195	344.72	evergreen
Mimosa_gatesiae	10668.2	18645.5	10359.8	324.622	410.559	evergreen
Mimosa_gemmulata	11572.8	9292.43	5790.34	510.324	284.74	evergreen
Mimosa_glutinosa	12729.1	13755.4	7035.37	477.127	239.003	deciduous
Mimosa_goldmanii	13485.3	9474.62	4274.41	523.15	232.969	deciduous
Mimosa_gracilis	11315.2	15898.7	9727.07	399.053	356.098	evergreen
Mimosa_grahamii	10357.6	5576.02	2532.11	563.382	189.941	deciduous
Mimosa_guaranitica	11197.6	10918.3	6269.19	495.622	274.712	evergreen
Mimosa_guilandinae	10251	28582.9	19053.9	371.947	333.806	evergreen
Mimosa_gymnas	7344	17620.1	12390.5	314.793	400.42	evergreen
Mimosa_hafomantsina	15072.5	15412	6782.11	575.631	251.402	deciduous
Mimosa_hapaloclada	14035.4	15900.6	9786.8	477.553	262.16	evergreen
Mimosa_hatschbachii	7789.61	21019.8	12982.4	135.87	574.464	evergreen
Mimosa_hebecarpa	12284.9	15322.8	9033.93	552.661	268.43	evergreen
Mimosa_heringeri	11015.9	15181.5	9846.82	284.022	438.005	evergreen
Mimosa_hexandra	14243.2	10276.2	5544.44	497.846	241.103	deciduous
Mimosa_hirsutissima	12427.3	15794.2	9583.94	448.763	296.161	evergreen
Mimosa_hondurana	9946.09	18088.4	9891.83	346.282	353.65	evergreen
Mimosa_honesta	9749.39	9106.26	6028.66	530.106	286.068	evergreen
Mimosa_humivagans	11315	17839	9654.52	297.917	422.815	evergreen
Mimosa_hypoglauca	10873	11554.2	7170.02	458.486	309.524	evergreen
Mimosa_incana	7522.8	18256.7	12806.5	327.1	380.299	evergreen
Mimosa_insignis	12456.3	14009.2	7385.29	533.208	245.231	evergreen
Mimosa_interrupta	13758.8	15629.9	10173.8	527.95	243.288	evergreen
Mimosa_invisa	12382.9	13579.7	8375.39	484.188	273.496	deciduous
Mimosa_involucrata	8006.62	22509.1	15069.9	269.796	409.345	evergreen
Mimosa_irrigua	11443.1	7768.7	4409.29	532.176	270.501	evergreen
Mimosa_jacobita	10993.9	14984.4	6605.13	563.39	261.085	evergreen
Mimosa_josephina	11102	13676.2	6088.78	534.767	286.847	evergreen
Mimosa_kalunga	12003.8	18569.6	10152.9	418.132	329.475	evergreen
Mimosa_kuhnisteroides	8709.75	17881.2	12478.2	381.142	299.22	evergreen
Mimosa_lacerata	9442.36	7296.05	3753.21	475.664	275.733	deciduous
Mimosa_lactiflua	10519.9	8687.61	4347.67	494.093	256.949	deciduous
Mimosa_laniceps	10785.3	19045.1	10476.1	356.901	381.324	evergreen
Mimosa_lanuginosa	10969.6	15524.8	9964.82	304.209	434.248	evergreen
Mimosa_laticifera	12728	14449.7	9092.25	482.827	290.659	evergreen
Mimosa_leiocephala	13645.4	17001.1	9811	453.191	281.878	evergreen
Mimosa_lepidophora	14801.6	6914.24	4158.91	610.885	207.963	evergreen
Mimosa_lepidorepens	6329.62	24400.9	15130	228.565	450.901	evergreen
Mimosa_lepidota	6800.39	9894.16	4558.95	408.345	296.219	evergreen
Mimosa_leprosa	8294.08	19440.2	11901.6	418.776	331.817	evergreen
Mimosa_leucaenoides	9000.32	8428.7	3982.2	386.315	334.632	deciduous
Mimosa_lithoreas	10465.5	14910.2	10436.4	439.929	355.393	evergreen
Mimosa_longepedunculata	11280.1	19325.7	10505.3	370.676	361.622	evergreen
Mimosa_luisana	10112.9	7137.04	3334.14	500.185	252.29	deciduous
Mimosa_macedoana	9123.47	16258.8	10576.9	439.243	313.641	evergreen
Mimosa_maguirei	9472.13	15036.6	9874.32	433.445	314.302	evergreen
Mimosa_manidea	10957.4	19349.9	10451.9	366.211	373.136	evergreen
Mimosa_melanocarpa	13000.2	16234.1	9896.92	469.572	300.785	evergreen
Mimosa_mensicola	8873.8	7247	4946.74	537.331	291.639	evergreen
Mimosa_micropteris	7895.17	18119.6	12156.6	327.33	393.617	evergreen
Mimosa_minarum	10724.3	11099.8	7013.81	449.212	332.417	evergreen
Mimosa_minutifolia	9597.32	6854.05	3631.81	473.75	273.477	evergreen
Mimosa_mollis	13927.2	7743.35	4836.89	483.227	255.287	deciduous
Mimosa_monancistra	10516.6	6190.83	3232.41	455.81	297.817	deciduous
Mimosa_morroensis	9963.71	6679.71	4584.85	539.906	276.374	evergreen
Mimosa_myriadenia	10026	29671.1	18739	379.145	319.821	evergreen
Mimosa_myriocephala	10872.1	14317	6626.84	525.999	262.358	deciduous
Mimosa_myrioglandulosa	10134.7	17959.7	11347.6	382.407	358.957	evergreen
Mimosa_myriophylla	8570.38	19429.5	13080.3	331.938	380.194	evergreen
Mimosa_neptunioides	10832.2	17968	12064.3	453.081	285.044	evergreen
Mimosa_nitens	13851	16021	9519.97	486.339	275.832	evergreen
Mimosa_nuttallii	8475.67	9083.24	5534.36	227.46	293.534	deciduous
Mimosa_oblonga	7842.31	17160.3	12796.4	348.026	382.753	evergreen
Mimosa_occidentalis	10585.3	15817.9	7852.22	465.764	275.029	evergreen
Mimosa_oedoclada	11552.9	19393.7	10114.1	379.449	357.696	evergreen
Mimosa_oligosperma	11412.4	18112.6	10117.5	379.435	366.25	evergreen
Mimosa_onilahensis	13819.9	5998.33	2897.94	559.959	258.986	deciduous
Mimosa_ophthalmocentra	13890	6703.86	4018.24	557.472	231.358	deciduous
Mimosa_orbignyana	11023.8	17435.4	9373.26	605.833	210.014	evergreen
Mimosa_orthacantha	8535.62	16705.9	11105.6	381.484	347.854	evergreen
Mimosa_orthocarpa	12010	21291.2	11131	425.927	279.311	evergreen
Mimosa_pachycarpoides	12030.2	19266.4	10491.2	552.668	228.94	evergreen
Mimosa_palmeri	13317.8	8186.07	3956.92	527.676	234.086	deciduous
Mimosa_papposa	11876.5	15322	9799.17	364.839	353.779	evergreen
Mimosa_parviceps	9306.25	14287.9	10291	467.167	350.309	evergreen
Mimosa_parvipinna	9986	18270.1	11061.8	311.809	355.257	evergreen
Mimosa_paucifolia	11491.2	14861.7	9321.64	406.004	323.275	evergreen
Mimosa_pectinatipinna	10554.5	11274.3	5911.09	410.761	284.372	deciduous
Mimosa_pedersenii	9555	16988.2	10916.5	264.435	375.56	evergreen
Mimosa_pigra	12020.7	17152.7	9593.68	423.248	301.223	evergreen
Mimosa_pilulifera	7505.11	17021.2	12237.7	291.228	399.928	evergreen
Mimosa_piresii	12609.7	19454.6	12732.8	420.179	258.395	evergreen
Mimosa_pithecolobioides	11123.5	11285.7	7385.94	464.515	315.524	evergreen
Mimosa_platycarpa	12168.9	13250.4	7141.55	351.248	326.38	deciduous
Mimosa_poculata	16187.9	11152.2	6792.59	592.373	218.942	evergreen
Mimosa_polyantha	12863.8	9041.94	4627	492.171	257.72	deciduous
Mimosa_polycarpa	11381.7	14383.1	8085.55	437.643	279.701	evergreen
Mimosa_polycephala	13190.1	15423.4	9161.14	559.186	250.129	evergreen
Mimosa_polydactyla	10164.6	27348.3	18122.2	377.689	323.483	evergreen
Mimosa_polydidyma	9480.89	8802.51	5898.62	533.905	286.753	evergreen
Mimosa_procurrens	11669.9	15641.7	10091.2	369.631	358.118	evergreen
Mimosa_prorepens	11231.4	17790.6	10047.9	331.091	397.932	evergreen
Mimosa_pseudoradula	11663.5	15651.7	9796.91	329.63	398.403	evergreen
Mimosa_pseudosepiaria	15846.7	6762.21	3902.1	562.046	225.336	evergreen
Mimosa_pudica	10612.6	21554.6	11980.5	388.254	319.57	evergreen
Mimosa_pyrenea	11565.1	18049.7	10459.2	397.632	370.726	evergreen
Mimosa_quadrivalvis	9679.16	9995.33	5894.56	357.761	265.764	evergreen
Mimosa_quitensis	5712.23	15842.7	8261.81	408.953	261.068	evergreen
Mimosa_radula	10860.7	16331.3	10200.8	379.902	374.255	evergreen
Mimosa_ramboi	9403	15163	9633.44	368.445	303.429	evergreen
Mimosa_ramulosa	7778.42	14233.7	9755.11	393.068	271.338	evergreen
Mimosa_rastrera	9655	24613.8	10323.8	546.604	240.713	evergreen
Mimosa_regina	10749.2	19488.7	10481.2	351.013	388.678	evergreen
Mimosa_revoluta	5289.59	14839.8	7074.96	394.423	290.089	evergreen
Mimosa_rheiptera	10577.1	20165.7	10492.9	368.492	379.914	evergreen
Mimosa_rhodostegia	10913.6	20683	10169.1	356.467	398.94	evergreen
Mimosa_riedelii	11476.3	19820.1	11772.6	501.341	267.004	evergreen
Mimosa_robusta	11543.7	12323.3	6303.15	508.102	240.097	evergreen
Mimosa_rufescens	9969.19	26911.9	18659.8	385.492	297.194	evergreen
Mimosa_rufipila	12533.5	15268.2	9711.91	399.085	338.086	evergreen
Mimosa_rupertiana	10775	3982.5	1695.11	519.622	219.112	evergreen
Mimosa_rusbyana	8758.67	14733.5	10617.1	380.453	307.033	evergreen
Mimosa_sanguinolenta	7742.79	17061.5	11974.5	356.011	352.565	evergreen
Mimosa_scabrella	7153.06	19359.1	13887.7	318.533	407.87	deciduous
Mimosa_schleidenii	8796.07	15504.6	10390.1	447.387	260.16	evergreen
Mimosa_schomburgkii	10897.9	17834.4	11290.1	431.418	313.194	evergreen
Mimosa_sensitiva	12077.3	12553.8	7875.49	497.862	276.742	evergreen
Mimosa_sericantha	13888.4	13134.6	7481.12	528.596	262.678	evergreen
Mimosa_setosa	10684.9	14719.8	9399.57	435.286	331.475	evergreen
Mimosa_setosissima	11349.5	18207.3	10514.5	400.353	376.924	evergreen
Mimosa_setuligera	14115.4	7063.1	4334.43	569.515	233.465	evergreen
Mimosa_similis	9729.31	5021.06	2510.04	431.733	303.172	deciduous
Mimosa_skinneri	11762.6	18352.4	10770.8	412.527	297.897	evergreen
Mimosa_somnambulans	14547.3	13145	8737.56	357.758	316.884	evergreen
Mimosa_somnians	12080.2	16732.8	9873.65	445.668	297.191	evergreen
Mimosa_speciosissima	10695.8	18222.6	10264.6	337.88	395.321	evergreen
Mimosa_spixiana	14008.3	14911.7	7969.33	563.749	246.767	evergreen
Mimosa_splendida	10894.5	19636.4	10634	362.246	365.612	evergreen
Mimosa_strigillosa	10617.7	12605.3	6692.63	577.369	182.846	evergreen
Mimosa_strobiliflora	7687.38	16708.4	12370.3	385.546	346.2	evergreen
Mimosa_stylosa	10389.6	11796.4	9108.99	459.997	392.374	evergreen
Mimosa_suberosa	10643	20409.5	9516.41	557.667	235.353	evergreen
Mimosa_taimbensis	6195.41	21206.6	14987.6	224.283	463.161	evergreen
Mimosa_tenuiflora	13860.7	8350.79	4864.97	539.042	237.515	deciduous
Mimosa_tequilana	9964.54	9488.15	5048.45	507.21	248.44	evergreen
Mimosa_texana	10397.9	6192.97	2893.09	386.607	292.733	deciduous
Mimosa_tocantina	11288.5	18670.4	10295.4	382.278	365.28	evergreen
Mimosa_trianae	11861.8	38291.1	20732.4	408.775	297.096	evergreen
Mimosa_ulbrichiana	14368.9	7919.54	4430.17	571.545	226.65	evergreen
Mimosa_ulei	10963.8	19766.5	10275.7	352.002	383.445	evergreen
Mimosa_uliginosa	9674.44	18537.6	10425.7	242.916	427.36	evergreen
Mimosa_unipinnata	12712.3	3445.56	1397.66	464.546	239.369	deciduous
Mimosa_uraguensis	9445.04	14011.2	8390.84	361.317	303.642	evergreen
Mimosa_ursina	13574.5	10436.3	6134.23	491.208	273.653	evergreen
Mimosa_urticaria	8093.17	18829.5	12419.6	250.646	422.77	evergreen
Mimosa_velloziana	10876.2	16491.6	9785.93	438.36	298.252	evergreen
Mimosa_verecunda	12399.8	16745	9848.56	362.724	349.972	evergreen
Mimosa_verrucosa	15360.4	8057.49	4789.33	571.988	224.498	evergreen
Mimosa_vestita	12382.8	17475.4	10197.3	429.166	306.396	evergreen
Mimosa_viperina	11005.7	19445.8	10459.3	414.544	338.554	evergreen
Mimosa_virgula	11557.1	17267	10428.2	383.373	377.209	evergreen
Mimosa_watsonii	10345	26804.6	15325.1	408.981	300.847	evergreen
Mimosa_weberbaueri	6409.73	10634.9	5765.07	426.808	269.561	evergreen
Mimosa_weddelliana	13002.3	10917.6	6630.71	457.066	267.07	evergreen
Mimosa_xanthocentra	11452.1	15560.3	8941.37	466.705	279.006	evergreen
Mimosa_xiquexiquensis	16461.1	6818.77	4456.58	562.46	233.558	evergreen
Mimosa_zygophylla	9876.39	4288.37	1983.81	435.282	259.563	evergreen

## Sheet: Leaf_habit_SSE_model
Species	Leaf_phenology
Mimosa_acantholoba_acantholoba	deciduous
Mimosa_acapulcensis	NA
Mimosa_accedens	evergreen
Mimosa_acroconica	evergreen
Mimosa_aculeaticarpa	deciduous
Mimosa_acutistipula_acutistipula	deciduous
Mimosa_adamantina_adamantina	evergreen
Mimosa_adenantheroides	deciduous
Mimosa_adenocarpa	evergreen
Mimosa_adenophylla_adenophylla	deciduous
Mimosa_adenotricha	evergreen
Mimosa_adpressa	evergreen
Mimosa_affinis	evergreen
Mimosa_aguapeia	evergreen
Mimosa_albida_albida	evergreen
Mimosa_albolanata	evergreen
Mimosa_amnis_atri	evergreen
Mimosa_andina	NA
Mimosa_antioquensis_isthmensis	evergreen
Mimosa_antrorsa	evergreen
Mimosa_apodocarpa	evergreen
Mimosa_arenosa_arenosa	deciduous
Mimosa_artemisiana	evergreen
Mimosa_aspera	NA
Mimosa_atlantica	evergreen
Mimosa_auriculata	evergreen
Mimosa_aurivillus	evergreen
Mimosa_bahamensis	deciduous
Mimosa_barretoi	evergreen
Mimosa_bathyrrena	evergreen
Mimosa_benthami	deciduous
Mimosa_bifurca	evergreen
Mimosa_bimucronata	evergreen
Mimosa_bispiculata	evergreen
Mimosa_biuncifera	deciduous
Mimosa_blanchetii	evergreen
Mimosa_boliviana	evergreen
Mimosa_borealis	deciduous
Mimosa_brachycarpa	evergreen
Mimosa_brevipetiolata_hirtula	evergreen
Mimosa_busseana	NA
Mimosa_caduca	deciduous
Mimosa_caerulea	NA
Mimosa_caesalpiniifolia	deciduous
Mimosa_calcicola	deciduous
Mimosa_caliciadenia	evergreen
Mimosa_callidryas	evergreen
Mimosa_callithrix	evergreen
Mimosa_calothamnus_calothamnus	evergreen
Mimosa_campicola_planipes	evergreen
Mimosa_camporum	evergreen
Mimosa_candollei	evergreen
Mimosa_caracensis	evergreen
Mimosa_casta	evergreen
Mimosa_ceratonia_interior	evergreen
Mimosa_chartostegia	evergreen
Mimosa_chiliomera	evergreen
Mimosa_chiquitaniensis	evergreen
Mimosa_chochisensis	evergreen
Mimosa_chrysastra	evergreen
Mimosa_chrysothrix	evergreen
Mimosa_cisparanensis	evergreen
Mimosa_claussenii	evergreen
Mimosa_colombiana	evergreen
Mimosa_coniflora	evergreen
Mimosa_cordistipula	evergreen
Mimosa_coruscocaesia	evergreen
Mimosa_corynadenia	evergreen
Mimosa_costenya	NA
Mimosa_craspedisetosa	evergreen
Mimosa_crassipes	evergreen
Mimosa_cruenta	evergreen
Mimosa_crumenarioides	evergreen
Mimosa_cryptothamnos	evergreen
Mimosa_ctenodes	deciduous
Mimosa_cuiabensis	evergreen
Mimosa_cyclophylla	evergreen
Mimosa_daleoides	evergreen
Mimosa_dalyi	evergreen
Mimosa_deamii	NA
Mimosa_debilis_debilis	evergreen
Mimosa_decorticans	evergreen
Mimosa_delicatula	deciduous
Mimosa_densa_alligantina	evergreen
Mimosa_depauperata	deciduous
Mimosa_detinens	deciduous
Mimosa_dicerastes	evergreen
Mimosa_dichroa	evergreen
Mimosa_diminuta	evergreen
Mimosa_diplotricha_diplotricha	evergreen
Mimosa_discobola	evergreen
Mimosa_distachya_oligacantha	deciduous
Mimosa_dolens_dolens	evergreen
Mimosa_dominarum	evergreen
Mimosa_dominguensis	NA
Mimosa_dormiens	evergreen
Mimosa_dryandroides_extratropica	evergreen
Mimosa_dutrae	evergreen
Mimosa_dysocarpa	deciduous
Mimosa_echinocaula	evergreen
Mimosa_elliptica	evergreen
Mimosa_emoryana	deciduous
Mimosa_ephedroides	deciduous
Mimosa_ervendbergii	evergreen
Mimosa_eurystegia	evergreen
Mimosa_fachinalensis	evergreen
Mimosa_farinosa	deciduous
Mimosa_ferricola	evergreen
Mimosa_fiebrigii	evergreen
Mimosa_filipes	evergreen
Mimosa_flagellaris	evergreen
Mimosa_flocculosa	evergreen
Mimosa_foliolosa_brevibractea	evergreen
Mimosa_furfuracea	evergreen
Mimosa_galleotti	NA
Mimosa_gatesiae	evergreen
Mimosa_gemmulata_gemmulata	evergreen
Mimosa_glutinosa	deciduous
Mimosa_goldmanii	deciduous
Mimosa_gracilis_invisiformis	evergreen
Mimosa_grahamii	deciduous
Mimosa_grandidieri	deciduous
Mimosa_guaranitica	evergreen
Mimosa_guatemalensis	NA
Mimosa_guilandinae	evergreen
Mimosa_gymnas	evergreen
Mimosa_hafomantsina	deciduous
Mimosa_hamata	NA
Mimosa_hapaloclada	evergreen
Mimosa_hatschbachii	evergreen
Mimosa_hebecarpa	evergreen
Mimosa_heringeri	evergreen
Mimosa_hexandra	deciduous
Mimosa_himalayana	NA
Mimosa_hirsutissima_barbigera	evergreen
Mimosa_hirsutula	evergreen
Mimosa_hondurana	evergreen
Mimosa_honesta	evergreen
Mimosa_humivagans	evergreen
Mimosa_hypoglauca_hypoglauca	evergreen
Mimosa_incana	evergreen
Mimosa_incarum	NA
Mimosa_insignis	evergreen
Mimosa_interrupta	evergreen
Mimosa_invisa_invisa	evergreen
Mimosa_involucrata	evergreen
Mimosa_irrigua	evergreen
Mimosa_jacobita	evergreen
Mimosa_jaenensis	NA
Mimosa_josephina	evergreen
Mimosa_kalunga	evergreen
Mimosa_kuhnisteroides	evergreen
Mimosa_lacerata	deciduous
Mimosa_lactiflua	deciduous
Mimosa_lamolina	NA
Mimosa_laniceps	evergreen
Mimosa_lanuginosa_lanuginosa	evergreen
Mimosa_laticifera	evergreen
Mimosa_latispinosa	NA
Mimosa_leiocephala	evergreen
Mimosa_lepidophora	evergreen
Mimosa_lepidorepens	evergreen
Mimosa_lepidota	evergreen
Mimosa_leprosa_parviceps	evergreen
Mimosa_lepthantha	evergreen
Mimosa_leptocarpa	NA
Mimosa_leucaenoides	deciduous
Mimosa_levenensis	NA
Mimosa_lewisii	NA
Mimosa_lithoreas	evergreen
Mimosa_longepedunculata	evergreen
Mimosa_loxensis	NA
Mimosa_luisana	deciduous
Mimosa_macedoana	evergreen
Mimosa_maguirei	evergreen
Mimosa_malacophylla	NA
Mimosa_manidea	evergreen
Mimosa_martindelcampoi	NA
Mimosa_melanocarpa	evergreen
Mimosa_menabeensis	NA
Mimosa_mensicola	evergreen
Mimosa_micropteris	evergreen
Mimosa_minarum	evergreen
Mimosa_minutifolia	evergreen
Mimosa_misera	NA
Mimosa_modesta	NA
Mimosa_mogolensis	evergreen
Mimosa_mollis	deciduous
Mimosa_monancistra	deciduous
Mimosa_montana_montana	NA
Mimosa_montis	NA
Mimosa_morroensis	evergreen
Mimosa_mossambicensis	NA
Mimosa_myriadenia	evergreen
Mimosa_myriocephala	deciduous
Mimosa_myrioglandulosa	evergreen
Mimosa_myriophylla	evergreen
Mimosa_nanchititlana	NA
Mimosa_neptunioides	evergreen
Mimosa_niederlenii	evergreen
Mimosa_nitens	evergreen
Mimosa_nossibiensis	NA
Mimosa_nothacacia	NA
Mimosa_nothopteris	NA
Mimosa_nuda	evergreen
Mimosa_nuttallii	deciduous
Mimosa_oblonga	evergreen
Mimosa_occidentalis	evergreen
Mimosa_oedoclada	evergreen
Mimosa_oligosperma	evergreen
Mimosa_onilahensis	deciduous
Mimosa_ophthalmocentra	deciduous
Mimosa_orbignyana	evergreen
Mimosa_orthacantha	evergreen
Mimosa_orthocarpa	evergreen
Mimosa_pachycarpoides	evergreen
Mimosa_palmeri	deciduous
Mimosa_papposa	evergreen
Mimosa_parviceps	evergreen
Mimosa_parvipinna	evergreen
Mimosa_paucifolia	evergreen
Mimosa_pectinatipinna	deciduous
Mimosa_pedersenii	evergreen
Mimosa_per_dusenii	evergreen
Mimosa_pigra_berlandieri	evergreen
Mimosa_pilulifera	evergreen
Mimosa_piresii	evergreen
Mimosa_pithecolobioides	evergreen
Mimosa_platycarpa	deciduous
Mimosa_poculata	evergreen
Mimosa_polyantha	deciduous
Mimosa_polycarpa	evergreen
Mimosa_polycephala	evergreen
Mimosa_polydactyla	evergreen
Mimosa_polydidyma	evergreen
Mimosa_prainiana	NA
Mimosa_procurrens	evergreen
Mimosa_prorepens	evergreen
Mimosa_pseudocalosa	evergreen
Mimosa_pseudoradula	evergreen
Mimosa_pseudosepiaria	evergreen
Mimosa_psilocarpa	NA
Mimosa_psoralea	NA
Mimosa_pteridifolia	evergreen
Mimosa_pudica	evergreen
Mimosa_purpusii	NA
Mimosa_pyrenea	evergreen
Mimosa_quadrivalvis	evergreen
Mimosa_quitensis	evergreen
Mimosa_radula	evergreen
Mimosa_ramboi	evergreen
Mimosa_ramossissima	evergreen
Mimosa_ramulosa	evergreen
Mimosa_rastrera	evergreen
Mimosa_regina	evergreen
Mimosa_revoluta	evergreen
Mimosa_rheiptera	evergreen
Mimosa_rhodocarpa	NA
Mimosa_rhodostegia	evergreen
Mimosa_riedelii	evergreen
Mimosa_robusta	evergreen
Mimosa_rufescens	evergreen
Mimosa_rufipila	evergreen
Mimosa_rupertiana	evergreen
Mimosa_rusbyana	evergreen
Mimosa_sanguinolenta	evergreen
Mimosa_scabrella	deciduous
Mimosa_schleidenii	evergreen
Mimosa_schomburgkii	evergreen
Mimosa_sensitiva	evergreen
Mimosa_sericantha	evergreen
Mimosa_setosa_granitica	evergreen
Mimosa_setosissima	evergreen
Mimosa_setuligera	evergreen
Mimosa_sicyocarpa	NA
Mimosa_similis	deciduous
Mimosa_sinaloensis	NA
Mimosa_skinneri_desmodioides	evergreen
Mimosa_somnambulans	evergreen
Mimosa_somnians_lasiocarpa	evergreen
Mimosa_sousae	NA
Mimosa_sp1	NA
Mimosa_sp2	NA
Mimosa_sp3	NA
Mimosa_sp4	NA
Mimosa_sp5	NA
Mimosa_sp6	NA
Mimosa_sp7	NA
Mimosa_sp8	NA
Mimosa_sp9	NA
Mimosa_speciosissima	evergreen
Mimosa_spirocarpa	NA
Mimosa_spixiana	evergreen
Mimosa_splendida	evergreen
Mimosa_sprengellii	evergreen
Mimosa_strigillosa	evergreen
Mimosa_strobiliflora	evergreen
Mimosa_stylosa	evergreen
Mimosa_suberosa	evergreen
Mimosa_taimbensis	evergreen
Mimosa_tejupilcana	NA
Mimosa_tenuiflora	deciduous
Mimosa_tequilana	evergreen
Mimosa_texana_filipes	deciduous
Mimosa_tocantina	evergreen
Mimosa_torresiae	NA
Mimosa_townsendii	NA
Mimosa_trianae	evergreen
Mimosa_tricephala_nelsonii	NA
Mimosa_ulbrichiana	evergreen
Mimosa_ulei_grallator	evergreen
Mimosa_uliginosa	evergreen
Mimosa_unipinnata	deciduous
Mimosa_uraguensis	evergreen
Mimosa_ursina	evergreen
Mimosa_urticaria	evergreen
Mimosa_velloziana_velloziana	evergreen
Mimosa_vennatorum	evergreen
Mimosa_verecunda	evergreen
Mimosa_vernicosa_ciliata	evergreen
Mimosa_verrucosa	evergreen
Mimosa_vestita	evergreen
Mimosa_vilersii	NA
Mimosa_viperina	evergreen
Mimosa_virgula	evergreen
Mimosa_volubilis	deciduous
Mimosa_waterlotii	NA
Mimosa_watsonii	evergreen
Mimosa_weberbaueri	evergreen
Mimosa_weddelliana	evergreen
Mimosa_woodii	NA
Mimosa_xanthocentra_subsericea	evergreen
Mimosa_xanti	NA
Mimosa_xavantinae	evergreen
Mimosa_xiquexiquensis	evergreen
Mimosa_zygophylla	evergreen
